# Supplementary material for: An Empirical Study of Economic Cycle, Air Quality, and National Health Since Reform and Opening Up
Source: Front Public Health. 2021 Aug 2;9:706955. doi: 10.3389/fpubh.2021.706955 (PMC8365189; doi:10.3389/fpubh.2021.706955)
Supplement: Supplementary file 1 [file Table_1.XLSX]

## Sheet: Sheet1
year	Mit	Uit	Population	Urbanization	hospital	child	SO2	area	SO2*Uit
2004	5.4	1.3	16.5189	0.795044	8.48364	12.62	2.94969	北京市	3.83459
2005	5.2	2.1	16.5486	0.836151	8.48011	13.03	2.94444	北京市	6.18332
2006	4.97	2	16.5887	0.843223	8.49229	12.66	2.8679	北京市	5.7358
2007	4.92	1.8	16.6345	0.844869	8.73392	12.01	2.71932	北京市	4.89478
2008	4.75	1.8	16.6896	0.849238	8.7791	12.13	2.5096	北京市	4.51728
2009	4.56	1.4	16.7387	0.85	9.18338	12.39	2.47486	北京市	3.4648
2010	4.41	1.4	16.7921	0.859327	9.14963	10.41	2.44322	北京市	3.4205
2011	4.27	1.4	16.8207	0.861813	9.15852	10.62	2.28136	北京市	3.19391
2012	4.31	1.3	16.8452	0.862252	9.17285	11.43	2.23858	北京市	2.91015
2013	4.52	1.2	16.8672	0.862884	9.17813	12.17	2.16332	北京市	2.59599
2014	4.92	1.3	16.8845	0.863383	9.17347	12.5	2.0656	北京市	2.68527
2015	4.95	1.4	16.8933	0.864579	9.18717	12.78	1.96291	北京市	2.74807
2016	5.2	1.4	16.8942	0.865163	9.18738	14.06	1.19996	北京市	1.67995
2017	5.3	1.4	16.8933	0.865039	9.20794	14.25	-0.755023	北京市	-1.05703
2004	5.97	3.8	16.1418	0.542969	7.84776	17.23	3.12236	天津市	11.865
2005	6.01	3.7	16.1602	0.750719	7.81278	16.31	3.27714	天津市	12.1254
2006	6.07	3.6	16.1904	0.757209	7.76938	15.62	3.23868	天津市	11.6592
2007	5.86	3.6	16.227	0.763229	7.75534	14.59	3.19745	天津市	11.5108
2008	5.94	3.6	16.2802	0.772109	7.93164	13.96	3.17805	天津市	11.441
2009	5.7	3.6	16.3235	0.78013	8.35185	12.76	3.16421	天津市	11.3912
2010	5.58	3.6	16.3797	0.795997	8.42112	11.99	3.15785	天津市	11.3683
2011	6.08	3.6	16.4219	0.804428	8.3957	13.39	3.1394	天津市	11.3018
2012	6.12	3.6	16.4638	0.815287	8.4231	15.08	3.11129	天津市	11.2006
2013	6	3.6	16.5047	0.819973	8.45297	14.46	3.07639	天津市	11.075
2014	6.05	3.5	16.5348	0.822676	8.51519	13.91	3.04071	天津市	10.6425
2015	5.61	3.5	16.5544	0.826115	8.56083	12.73	2.92262	天津市	10.2292
2016	5.54	3.5	16.5641	0.829065	8.60209	14.01	1.95445	天津市	6.84056
2017	5.05	3.5	16.5609	0.829159	8.61957	14.59	0.86289	天津市	3.02011
2004	6.19	4	18.0363	0.358349	9.7847	23.4	4.96145	河北省	19.8458
2005	6.75	3.9	18.0425	0.376879	9.80068	23.84	5.0073	河北省	19.5285
2006	6.59	3.8	18.0493	0.387649	9.78318	22.19	5.04019	河北省	19.1527
2007	6.78	3.8	18.0558	0.402564	9.87432	22.52	5.00562	河北省	19.0214
2008	6.49	4	18.0624	0.418944	9.65708	21.36	4.90156	河北省	19.6063
2009	6.43	3.9	18.0689	0.437447	11.3017	22.12	4.83111	河北省	18.8413
2010	6.41	3.9	18.0913	0.444954	11.3072	22.46	4.81527	河北省	18.7795
2011	6.52	3.8	18.0979	0.456014	11.2921	23.72	4.95025	河北省	18.8109
2012	6.41	3.7	18.1043	0.46803	11.2787	24.6	4.89873	河北省	18.1253
2013	6.87	3.7	18.1105	0.481113	11.2707	24.37	4.8557	河北省	17.9661
2014	6.23	3.6	18.1174	0.493229	11.2759	25.84	4.77904	河北省	17.2045
2015	5.79	3.6	18.1229	0.513266	11.2721	25.46	4.70809	河北省	16.9491
2016	6.36	3.7	18.129	0.533199	11.2746	26.14	4.36869	河北省	16.1641
2017	6.6	3.7	18.1357	0.55	11.3011	25.57	3.69436	河北省	13.6691
2004	6.11	3.1	17.3226	0.396102	9.1601	29.54	4.9523	山西省	15.3521
2005	6	3	17.3285	0.421162	9.15165	35	5.02125	山西省	15.0637
2006	5.73	3.2	17.3345	0.429926	9.18769	27.54	4.99586	山西省	15.9868
2007	5.97	3.2	17.3398	0.440318	9.18809	26.69	4.9321	山西省	15.7827
2008	6.01	3.3	17.3451	0.451187	9.15176	24.62	4.87367	山西省	16.0831
2009	5.98	3.9	17.3498	0.459877	10.5946	23.11	4.84293	山西省	18.8874
2010	5.38	3.6	17.3918	0.480414	10.6237	22.7	4.82767	山西省	17.3796
2011	5.61	3.5	17.3971	0.496799	10.6051	21.24	4.941	山西省	17.2935
2012	5.83	3.3	17.4021	0.5126	10.6014	20.58	4.86892	山西省	16.0674
2013	5.57	3.1	17.4073	0.52562	10.6036	20.61	4.83262	山西省	14.9811
2014	5.93	3.4	17.4123	0.537829	10.6159	19.37	4.7943	山西省	16.3006
2015	5.56	3.5	17.4167	0.550218	10.6214	19.86	4.71903	山西省	16.5166
2016	5.52	3.5	17.4216	0.562194	10.6503	20.22	4.22888	山西省	14.8011
2017	5.45	3.4	17.427	0.573474	10.657	20.69	3.72425	山西省	12.6624
2004	5.98	4.6	16.9906	0.456749	8.9114	23	4.76984	内蒙古自治区	21.9412
2005	5.46	4.3	16.9948	0.47191	8.93971	22.77	4.98086	内蒙古自治区	21.4177
2006	5.91	4.1	16.9998	0.486542	8.98193	21.35	5.04793	内蒙古自治区	20.6965
2007	5.73	4	17.0056	0.501441	9.11339	20.61	4.98073	内蒙古自治区	19.9229
2008	5.54	4.1	17.0117	0.517185	8.87654	19.36	4.96354	内蒙古自治区	20.3505
2009	5.61	4	17.0174	0.534174	10.0291	18.41	4.94078	内蒙古自治区	19.7631
2010	5.54	3.9	17.0231	0.555016	10.0242	17.99	4.93742	内蒙古自治区	19.2559
2011	5.43	3.8	17.0272	0.566076	10.0392	17.22	4.94833	内蒙古自治区	18.8037
2012	5.52	3.7	17.0304	0.57751	10.0452	17.7	4.9308	内蒙古自治区	18.244
2013	5.62	3.7	17.0336	0.586869	10.0544	17.67	4.9117	内蒙古自治区	18.1733
2014	5.75	3.6	17.0364	0.59521	10.0616	17.58	4.87703	内蒙古自治区	17.5573
2015	5.32	3.6	17.0388	0.602947	10.081	16.89	4.81292	内蒙古自治区	17.3265
2016	5.69	3.6	17.0424	0.611905	10.0859	16.46	4.13629	内蒙古自治区	14.8906
2017	5.74	3.6	17.0459	0.620008	10.0949	17.91	3.68362	内蒙古自治区	13.261
2004	5.6	6.5	17.5572	0.473322	9.56311	18.14	4.42004	辽宁省	28.7303
2005	6.04	5.6	17.5582	0.587065	9.61079	18.74	4.78499	辽宁省	26.7959
2006	5.3	5.1	17.5699	0.589792	9.67256	16.29	4.83549	辽宁省	24.661
2007	5.36	4.3	17.5762	0.591903	9.60367	16.53	4.81527	辽宁省	20.7057
2008	5.22	3.9	17.5802	0.600463	9.59062	15.85	4.72827	辽宁省	18.4403
2009	5.09	3.9	17.5862	0.603548	10.4553	14.25	4.65529	辽宁省	18.1556
2010	6.26	3.6	17.594	0.621029	10.4575	14.59	4.62713	辽宁省	16.6577
2011	6.05	3.7	17.5958	0.640429	10.4696	14.59	4.72402	辽宁省	17.4789
2012	6.54	3.5	17.5972	0.656414	10.4855	13.03	4.66221	辽宁省	16.3177
2013	6.12	3.4	17.5974	0.664465	10.4804	13.13	4.63181	辽宁省	15.7482
2014	6.23	3.4	17.5977	0.670462	10.4756	13.23	4.59976	辽宁省	15.6392
2015	6.59	3.4	17.5956	0.673665	10.4698	13.86	4.57347	辽宁省	15.5498
2016	6.78	3.8	17.5947	0.673595	10.4949	13.97	3.92731	辽宁省	14.9238
2017	6.93	3.8	17.5926	0.674983	10.4848	13.39	3.67782	辽宁省	13.9757
2004	5.63	4.2	17.1147	0.522702	9.0142	17.66	3.3499	吉林省	14.0696
2005	5.32	4.2	17.1173	0.525037	9.07738	18.61	3.64545	吉林省	15.3109
2006	5	4.2	17.1198	0.529563	9.17947	16.69	3.71113	吉林省	15.5867
2007	5.05	3.9	17.1224	0.531502	9.17813	16.79	3.68638	吉林省	14.3769
2008	5.04	4	17.1239	0.532187	9.17565	15.55	3.63231	吉林省	14.5292
2009	4.74	4	17.1261	0.533212	9.82785	15.42	3.59182	吉林省	14.3673
2010	5.88	3.8	17.1286	0.533309	9.87225	15.06	3.57319	吉林省	13.5781
2011	5.51	3.7	17.1293	0.534012	9.89268	16.19	3.72135	吉林省	13.769
2012	5.37	3.6	17.1297	0.537091	9.8901	15.31	3.69759	吉林省	13.3113
2013	5.04	3.7	17.1301	0.541985	9.89913	14.96	3.64153	吉林省	13.4736
2014	6.22	3.4	17.1304	0.548328	9.89802	15.74	3.61711	吉林省	12.2982
2015	5.53	3.5	17.1308	0.553215	9.93363	15.54	3.59154	吉林省	12.5704
2016	5.6	3.5	17.1235	0.559824	9.9441	16.54	2.93439	吉林省	10.2704
2017	6.5	3.5	17.1176	0.566434	9.94405	16.51	2.75366	吉林省	9.63781
2004	5.45	4.5	17.4576	0.52764	9.01554	18.48	3.61899	黑龙江省	16.2855
2005	5.2	4.4	17.4583	0.53089	9.02714	19.08	3.9279	黑龙江省	17.2827
2006	5.18	4.4	17.4591	0.53492	9.00957	17.97	3.94739	黑龙江省	17.3685
2007	5.39	4.3	17.4594	0.538964	9.04358	16.89	3.94236	黑龙江省	16.9521
2008	5.68	4.2	17.4597	0.553987	8.97816	16.26	3.92395	黑龙江省	16.4806
2009	5.42	4.3	17.4599	0.554888	9.99081	15.61	3.89264	黑龙江省	16.7383
2010	5.03	4.3	17.4617	0.556744	10.0021	15	3.89223	黑龙江省	16.7366
2011	5.92	4.1	17.462	0.564945	9.98732	14.62	3.95489	黑龙江省	16.2151
2012	6.03	4.2	17.462	0.569118	9.95977	15.34	3.94022	黑龙江省	16.5489
2013	6.08	4.4	17.4623	0.573924	9.9697	15.15	3.88998	黑龙江省	17.1159
2014	6.46	4.5	17.4617	0.580224	9.96312	14.66	3.85482	黑龙江省	17.3467
2015	6.6	4.5	17.4562	0.58788	9.9404	13.46	3.82057	黑龙江省	17.1925
2016	6.61	4.2	17.4528	0.591998	9.92206	12.89	3.52105	黑龙江省	14.7884
2017	6.63	4.2	17.4502	0.593824	9.91754	12.76	3.12369	黑龙江省	13.1195
2004	6	4.5	16.7251	0.853951	7.84424	11.7	3.85862	上海市	17.3638
2005	6.08	4.4	16.7547	0.891005	7.83439	11.41	3.93769	上海市	17.3258
2006	5.89	4.4	16.7931	0.886965	7.83162	10.45	3.9279	上海市	17.2827
2007	6.03	4.2	16.8427	0.886628	7.89283	10.24	3.90761	上海市	16.412
2008	6.17	4.2	16.8794	0.886035	7.9452	10	3.79773	上海市	15.9505
2009	5.94	4.3	16.9111	0.885973	8.4029	9.64	3.63469	上海市	15.6292
2010	5.07	4.3	16.9523	0.892749	8.45702	10.62	3.57823	上海市	15.3864
2011	5.1	3.5	16.9712	0.893055	8.46379	9.88	3.17847	上海市	11.1246
2012	5.36	3	16.9852	0.893277	8.4857	10.26	3.12764	上海市	9.38291
2013	5.24	4	16.9998	0.896066	8.50289	11.71	3.07177	上海市	12.2871
2014	5.21	4.1	17.0043	0.895713	8.51399	12.61	2.93439	上海市	12.031
2015	5.07	4	16.9998	0.87619	8.52039	12	2.83791	上海市	11.3516
2016	5	4.1	17.0019	0.878926	8.52039	12.5	2.00418	上海市	8.21713
2017	5.3	3.9	17.001	0.877171	8.54559	13.12	0.378436	上海市	1.4759
2004	7.2	3.8	18.1361	0.475874	9.50301	22.38	4.82028	江苏省	18.3171
2005	7.03	3.6	18.1447	0.505008	9.63718	21.11	4.92217	江苏省	17.7198
2006	7.08	3.4	18.1536	0.518939	9.74935	20.24	4.87061	江苏省	16.5601
2007	7.07	3.2	18.1623	0.532047	9.85828	19.12	4.80246	江苏省	15.3679
2008	7.04	3.3	18.1673	0.54303	9.4998	18.46	4.72739	江苏省	15.6004
2009	6.99	3.2	18.1735	0.556082	10.3278	18.42	4.67675	江苏省	14.9656
2010	6.88	3.2	18.181	0.605795	10.3403	17.09	4.65444	江苏省	14.8942
2011	6.98	3.2	18.1848	0.618939	10.3634	17.05	4.65757	江苏省	14.9042
2012	6.99	3.1	18.1875	0.630051	10.3434	17.48	4.59714	江苏省	14.2511
2013	7.01	3	18.1899	0.641139	10.3417	17.91	4.5451	江苏省	13.6353
2014	7.02	3	18.1925	0.652136	10.3733	18.55	4.50502	江苏省	13.5151
2015	7.03	3	18.1945	0.665246	10.3711	18.39	4.42497	江苏省	13.2749
2016	7.03	3	18.1974	0.67721	10.3771	18.87	4.04323	江苏省	12.1297
2017	7.03	3	18.2012	0.687632	10.3746	18.52	3.64597	江苏省	10.9379
2004	5.76	4.1	17.7124	0.526497	9.3874	20.93	4.39938	浙江省	18.0374
2005	6.08	3.7	17.7257	0.560208	9.43787	21.65	4.45435	浙江省	16.4811
2006	5.42	3.5	17.7418	0.565063	9.56311	20	4.45318	浙江省	15.5861
2007	5.57	3.3	17.7581	0.572066	9.65944	19.62	4.37827	浙江省	14.4483
2008	5.62	3.5	17.7691	0.575979	9.63495	18.61	4.30542	浙江省	15.069
2009	5.59	3.3	17.7813	0.579037	10.2938	18.45	4.25035	浙江省	14.0262
2010	5.54	3.2	17.8132	0.616119	10.3069	17.05	4.217	浙江省	13.4944
2011	5.4	3.1	17.8161	0.622918	10.326	16	4.19268	浙江省	12.9973
2012	5.52	3	17.8187	0.631915	10.3179	15.63	4.13645	浙江省	12.4093
2013	5.45	3	17.8225	0.640051	10.3111	15.14	4.08328	浙江省	12.2499
2014	5.51	3	17.8243	0.648693	10.3208	15.35	4.05004	浙江省	12.1501
2015	5.5	2.9	17.8299	0.658061	10.3462	17.03	3.9849	浙江省	11.5562
2016	5.52	2.9	17.8391	0.669946	10.3592	17.17	3.28989	浙江省	9.54069
2017	5.56	2.7	17.851	0.680042	10.3728	16.15	2.43361	浙江省	6.57076
2004	5.5	4.2	17.9472	0.347463	9.10198	31.11	3.89182	安徽省	16.3456
2005	6.23	4.4	17.9297	0.355065	9.12663	34.59	4.0448	安徽省	17.7971
2006	6.3	4.3	17.928	0.371031	9.13648	31.16	4.06732	安徽省	17.4895
2007	6.4	4.1	17.9293	0.387055	9.04806	30.41	4.04603	安徽省	16.5887
2008	6.6	3.9	17.9321	0.405053	8.96661	29.09	4.01818	安徽省	15.6709
2009	6.6	3.9	17.9315	0.420975	10.1186	27.28	3.98602	安徽省	15.5455
2010	5.95	3.7	17.9027	0.430082	10.0431	25.03	3.97425	安徽省	14.7047
2011	5.91	3.7	17.9045	0.448056	10.0382	25.2	3.96935	安徽省	14.6866
2012	6.14	3.7	17.9079	0.46493	10.0551	25.3	3.95047	安徽省	14.6168
2013	6.06	3.4	17.9148	0.478607	10.1123	26	3.91462	安徽省	13.3097
2014	5.89	3.2	17.9236	0.491534	10.1196	24.94	3.89792	安徽省	12.4734
2015	5.94	3.1	17.9336	0.505046	10.1207	25.01	3.87141	安徽省	12.0014
2016	5.96	3.2	17.942	0.519852	10.1017	24.7	3.3379	安徽省	10.6813
2017	5.9	2.9	17.9515	0.534932	10.1061	28.13	3.04309	安徽省	8.82497
2004	5.62	4	17.3791	0.457637	9.06785	26.67	3.48431	福建省	13.9372
2005	5.62	4	17.387	0.493956	8.97891	25.4	3.83081	福建省	15.3233
2006	5.75	3.9	17.3949	0.504045	9.17492	24.68	3.84802	福建省	15.0073
2007	5.9	3.9	17.4024	0.51412	8.4242	24.35	3.79706	福建省	14.8085
2008	5.9	3.9	17.4098	0.530091	8.40693	24.55	3.75887	福建省	14.6596
2009	6	3.9	17.4172	0.551009	10.1892	23.43	3.73696	福建省	14.5741
2010	5.16	3.8	17.4245	0.57108	10.2042	20.18	3.71137	福建省	14.1032
2011	5.2	3.7	17.4318	0.580914	10.209	20.58	3.66151	福建省	13.5476
2012	5.73	3.6	17.4393	0.596051	10.2138	22.39	3.61443	福建省	13.0119
2013	6.01	3.5	17.4462	0.607578	10.2462	22.48	3.58629	福建省	12.552
2014	6.2	3.5	17.4547	0.617972	10.241	23.52	3.57235	福建省	12.5032
2015	6.1	3.7	17.4633	0.625944	10.2371	23.93	3.52016	福建省	13.0246
2016	6.2	3.9	17.4724	0.636035	10.2276	25.49	2.94075	福建省	11.4689
2017	6.2	3.9	17.4819	0.647916	10.2116	25.67	2.4664	福建省	9.61897
2004	5.99	3.6	17.573	0.355742	9.39931	30.67	3.94932	江西省	14.2175
2005	5.96	3.5	17.5793	0.369984	9.2751	37.76	4.11578	江西省	14.4052
2006	6.01	3.6	17.5857	0.386725	9.23112	36.61	4.14946	江西省	14.9381
2007	5.99	3.4	17.5924	0.398123	9.1544	33.11	4.12875	江西省	14.0377
2008	6.01	3.4	17.5997	0.413636	9.01542	32.94	4.0656	江西省	13.823
2009	5.98	3.4	17.6069	0.431859	10.4343	31.47	4.03282	江西省	13.7116
2010	6.06	3.3	17.6137	0.44061	10.4361	31.02	4.02016	江西省	13.2665
2011	5.98	3	17.6195	0.456996	10.5753	30.28	4.06749	江西省	12.2025
2012	6.14	3	17.6231	0.475133	10.5843	30.56	4.03901	江西省	12.117
2013	6.28	3.2	17.6271	0.488722	10.5688	27.63	4.02124	江西省	12.868
2014	6.26	3.3	17.6315	0.502202	10.5681	29.63	3.97856	江西省	13.1292
2015	6.24	3.4	17.6367	0.516207	10.5599	30.9	3.9667	江西省	13.4868
2016	6.16	3.4	17.6424	0.530923	10.5525	30.68	3.32107	江西省	11.2916
2017	6.08	3.3	17.6489	0.546084	10.5398	31.47	3.47103	江西省	11.4544
2004	6.49	3.4	18.3351	0.32146	9.71269	23.25	5.20456	山东省	17.6955
2005	6.31	3.3	18.3425	0.450043	9.70033	21.48	5.29932	山东省	17.4877
2006	6.1	3.3	18.3491	0.460952	9.74191	20.32	5.27913	山东省	17.4211
2007	6.11	3.2	18.3553	0.467492	9.63365	20.59	5.20516	山东省	16.6565
2008	6.16	3.7	18.3606	0.476054	9.614	20.88	5.13108	山东省	18.985
2009	6.08	3.4	18.3662	0.48321	11.0648	20.99	5.06909	山东省	17.2349
2010	6.26	3.4	18.3786	0.496975	11.112	21.15	5.03552	山东省	17.1208
2011	6.4	3.4	18.3837	0.509495	11.1313	21.06	5.20806	山东省	17.7074
2012	6.95	3.3	18.3887	0.524316	11.1395	22	5.1641	山东省	17.0415
2013	6.4	3.2	18.3936	0.537553	11.2309	21.04	5.10291	山东省	16.3293
2014	6.84	3.3	18.3994	0.550107	11.2517	21.7	5.06903	山东省	16.7278
2015	6.67	3.4	18.4053	0.570123	11.2549	22.72	5.02762	山东省	17.0939
2016	7.05	3.5	18.4154	0.590228	11.2515	23.72	4.73136	山东省	16.5598
2017	7.4	3.4	18.4213	0.605836	11.2778	25.49	3.85545	山东省	13.1085
2004	6.47	3.4	18.392	0.289081	9.53394	30.05	4.8331	河南省	16.4325
2005	6.3	3.5	18.3567	0.306503	9.58562	29.92	5.09006	河南省	17.8152
2006	6.27	3.5	18.358	0.324744	9.59076	29.43	5.09006	河南省	17.8152
2007	6.32	3.4	18.3545	0.343376	9.38328	28.27	5.05235	河南省	17.178
2008	6.45	3.4	18.3619	0.360272	9.36589	27.43	4.97811	河南省	16.9256
2009	6.46	3.5	18.368	0.377042	11.2348	26.63	4.90897	河南省	17.1814
2010	6.57	3.4	18.3593	0.385008	11.2351	29.73	4.89687	河南省	16.6494
2011	6.62	3.4	18.3575	0.405731	11.2402	29.43	4.92035	河南省	16.7292
2012	6.71	3.1	18.3594	0.424304	11.1456	29.1	4.84882	河南省	15.0313
2013	6.76	3.1	18.3602	0.438011	11.1769	29.54	4.83151	河南省	14.9777
2014	7.02	3	18.3626	0.451992	11.1726	29.76	4.78599	河南省	14.358
2015	7.05	3	18.3673	0.46846	11.176	30.34	4.73996	河南省	14.2199
2016	7.11	3	18.3728	0.484998	11.1742	30.07	3.72231	河南省	11.1669
2017	6.97	2.8	18.3756	0.501622	11.1717	30.53	2.79911	河南省	7.83751
2004	6.03	4.2	17.8582	0.425939	9.2012	26.57	4.237	湖北省	17.7954
2005	5.69	4.3	17.8603	0.432049	9.15472	26.25	4.27388	湖北省	18.3777
2006	5.95	4.2	17.8573	0.438082	9.21553	23.19	4.33073	湖北省	18.1891
2007	5.96	4.2	17.8584	0.44306	9.31407	21.1	4.25929	湖北省	17.889
2008	6.5	4.2	17.8605	0.451935	9.24038	19.53	4.20469	湖北省	17.6597
2009	6	4.2	17.8621	0.459965	10.3979	19.19	4.1648	湖北省	17.4922
2010	6.02	4.2	17.8635	0.497032	10.442	18.07	4.14725	湖北省	17.4185
2011	6.01	4.1	17.8687	0.518235	10.4808	18.93	4.1981	湖北省	17.2122
2012	6.12	3.8	17.8723	0.535041	10.4699	18.74	4.131	湖北省	15.6978
2013	6.15	3.5	17.8758	0.545094	10.481	19.89	4.09334	湖北省	14.3267
2014	6.96	3.1	17.8787	0.55674	10.4934	21.66	4.06697	湖北省	12.6076
2015	5.83	2.6	17.8849	0.568524	10.4962	20.63	4.00988	湖北省	10.4257
2016	6.97	2.4	17.8905	0.580969	10.5011	21.22	3.35201	湖北省	8.04482
2017	7.01	2.6	17.8934	0.593019	10.5011	21.99	2.89425	湖北省	7.52506
2004	6.8	4.4	18.0199	0.354882	9.60811	25.5	4.46935	湖南省	19.6651
2005	6.75	4.3	17.9628	0.37006	9.61634	26.3	4.5207	湖南省	19.439
2006	6.73	4.3	17.9653	0.387102	9.63763	25.21	4.53689	湖南省	19.5086
2007	6.71	4.3	17.9673	0.404563	9.58335	23.02	4.50458	湖南省	19.3697
2008	7.28	4.2	17.9713	0.421473	9.5788	22.89	4.43082	湖南省	18.6094
2009	6.94	4.1	17.9753	0.431939	10.9187	24.05	4.3963	湖南省	18.0248
2010	6.7	4.2	18.0006	0.433029	10.9914	24.27	4.38365	湖南省	18.4113
2011	6.8	4.2	18.0046	0.451031	10.996	24.99	4.22756	湖南省	17.7558
2012	7.01	4.2	18.0111	0.466486	10.9787	26.54	4.16667	湖南省	17.5
2013	6.96	4.2	18.0189	0.479599	11.0383	25.67	4.16091	湖南省	17.4758
2014	6.89	4.1	18.0257	0.492801	11.0279	25.84	4.13308	湖南省	16.9456
2015	6.86	4.1	18.0325	0.508919	11.0453	26.16	4.08682	湖南省	16.7559
2016	7.01	4.2	18.0382	0.527558	11.0195	26.03	3.54616	湖南省	14.8939
2017	7.08	4	18.0438	0.54621	10.9789	26.51	3.12764	湖南省	12.5105
2004	5.12	2.7	18.3276	0.590385	9.66421	37.57	4.74319	广东省	12.8066
2005	4.68	2.6	18.3366	0.606809	9.70002	30.05	4.86291	广东省	12.6436
2006	4.49	2.6	18.3633	0.630057	9.7382	27.84	4.84182	广东省	12.5887
2007	4.66	2.5	18.3861	0.631366	9.71039	26.03	4.78999	广东省	11.975
2008	4.55	2.6	18.4099	0.63368	9.66897	24.98	4.73268	广东省	12.305
2009	4.52	2.6	18.4336	0.634057	10.6991	23.06	4.6733	广东省	12.1506
2010	4.21	2.5	18.4638	0.661814	10.7117	22.12	4.65444	广东省	11.6361
2011	4.35	2.5	18.4699	0.665017	10.7349	22.61	4.43994	广东省	11.0999
2012	4.65	2.5	18.4784	0.673966	10.7479	21.36	4.38103	广东省	10.9526
2013	4.69	2.4	18.4831	0.677565	10.7755	21.93	4.33323	广东省	10.3998
2014	4.7	2.4	18.4906	0.67997	10.7807	21.88	4.2906	广东省	10.2974
2015	4.32	2.5	18.5022	0.687068	10.7856	20.91	4.217	广东省	10.5425
2016	4.41	2.5	18.5159	0.691972	10.8012	22.15	3.56586	广东省	8.91466
2017	4.52	2.5	18.5312	0.698541	10.8173	22.32	2.98163	广东省	7.45408
2004	6.12	4.1	17.7051	0.317038	9.10875	29.71	4.54754	广西壮族自治区	18.6449
2005	6.09	4.2	17.6571	0.336266	9.15017	35.7	4.62889	广西壮族自治区	19.4413
2006	6.1	4.2	17.6697	0.346472	9.20804	32.32	4.59915	广西壮族自治区	19.3164
2007	5.99	3.8	17.68	0.362416	9.21632	31.79	4.57862	广西壮族自治区	17.3988
2008	5.7	3.8	17.69	0.381645	9.25215	31.77	4.52721	广西壮族自治区	17.2034
2009	5.64	3.7	17.6983	0.392092	10.3845	30.63	4.4892	广西壮族自治区	16.61
2010	5.48	3.7	17.6463	0.4	10.3964	31.44	4.50402	广西壮族自治区	16.6649
2011	6.04	3.5	17.6539	0.418084	10.4349	32.07	3.95316	广西壮族自治区	13.8361
2012	6.31	3.4	17.6618	0.435284	10.4386	33.17	3.92019	广西壮族自治区	13.3286
2013	6.35	3.3	17.6697	0.448188	10.4324	31.01	3.85439	广西壮族自治区	12.7195
2014	6.21	3.1	17.6771	0.460034	10.4535	31.93	3.84289	广西壮族自治区	11.913
2015	6.15	2.9	17.6859	0.470601	10.4469	33.46	3.74052	广西壮族自治区	10.8475
2016	5.95	2.9	17.6946	0.480777	10.4415	30.97	3.00122	广西壮族自治区	8.70353
2017	6.22	2.2	17.7043	0.492119	10.4344	32.73	2.44928	广西壮族自治区	5.38841
2004	5.79	3.4	15.9172	0.44132	7.83003	34.85	0.832909	海南省	2.83189
2005	5.72	3.5	15.9294	0.451691	7.80954	34.96	0.788457	海南省	2.7596
2006	5.73	3.6	15.939	0.460526	7.75662	32.11	0.875469	海南省	3.15169
2007	5.71	3.5	15.9497	0.472189	7.75362	30.59	0.940007	海南省	3.29003
2008	5.72	3.7	15.9603	0.480094	7.70526	30.97	0.788457	海南省	2.91729
2009	5.7	3.5	15.9719	0.491898	8.44699	28.84	0.788457	海南省	2.7596
2010	5.73	3	15.9777	0.498274	8.45063	27.71	1.05779	海南省	3.17337
2011	5.75	1.7	15.9868	0.505131	8.4797	27.21	1.18173	海南省	2.00894
2012	5.81	2	15.9982	0.51522	8.54753	25.93	1.22671	海南省	2.45342
2013	5.9	2.2	16.0072	0.527374	8.51939	25.64	1.17557	海南省	2.58626
2014	5.95	2.3	16.0161	0.538206	8.53208	25.98	1.18173	海南省	2.71797
2015	6	2.3	16.0249	0.551043	8.52635	27.62	1.17248	海南省	2.69671
2016	6	2.4	16.0314	0.568157	8.54559	27.43	0.530628	海南省	1.27351
2017	6.01	2.3	16.0412	0.579914	8.55256	27.52	0.207014	海南省	0.476133
2004	6.6	4.1	17.1452	0.435016	8.78554	30.84	4.37576	重庆市	17.9406
2005	6.4	4.1	17.147	0.452109	8.76092	30.23	4.42724	重庆市	18.1517
2006	6.5	4	17.1506	0.46688	8.79679	28.16	4.45435	重庆市	17.8174
2007	6.3	4	17.1534	0.482955	8.74719	27.27	4.41425	重庆市	17.657
2008	6.3	4	17.1615	0.499824	8.74273	27.55	4.35927	重庆市	17.4371
2009	6.2	4	17.1686	0.515915	9.71093	26.25	4.31227	重庆市	17.2491
2010	6.4	3.9	17.1776	0.529983	9.76967	23.76	4.27583	重庆市	16.6757
2011	6.71	3.5	17.1893	0.550188	9.77849	22.42	4.07227	重庆市	14.2529
2012	6.86	3.3	17.1982	0.569779	9.79596	23.24	4.03389	重庆市	13.3118
2013	6.77	3.4	17.2067	0.583502	9.84829	21.93	4.00314	重庆市	13.6107
2014	7.05	3.5	17.2137	0.596122	9.83986	21.61	3.96443	重庆市	13.8755
2015	7.19	3.6	17.2224	0.609214	9.89374	21.94	3.90359	重庆市	14.0529
2016	7.24	3.7	17.2326	0.625984	9.90013	21.89	3.36142	重庆市	12.4372
2017	7.27	3.4	17.2414	0.640976	9.88746	23.65	2.55645	重庆市	8.69194
2004	6.27	4.4	18.2087	0.335352	10.1107	27.4	4.84024	四川省	21.2971
2005	6.8	4.6	18.2237	0.330005	10.0788	32.5	4.86753	四川省	22.3907
2006	6.28	4.5	18.2184	0.343004	10.0864	28.91	4.85281	四川省	21.8377
2007	6.29	4.2	18.2133	0.355974	9.97021	27.39	4.76958	四川省	20.0322
2008	7.15	4.6	18.2146	0.374048	9.93972	24.37	4.74319	四川省	21.8187
2009	6.43	4.3	18.2204	0.387049	11.197	24.38	4.73207	四川省	20.3479
2010	6.62	4.1	18.2031	0.40174	11.2156	23.54	4.72827	四川省	19.3859
2011	6.81	4.2	18.2038	0.418261	11.2361	22.57	4.50203	四川省	18.9085
2012	6.92	4	18.207	0.435364	11.2458	22.56	4.45945	四川省	17.8378
2013	6.9	4.1	18.2108	0.448995	11.2902	23.41	4.40269	四川省	18.051
2014	7.02	4.2	18.2149	0.463022	11.3031	23.23	4.37752	四川省	18.3856
2015	6.94	4.1	18.2227	0.476841	11.2911	22.31	4.27333	四川省	17.5206
2016	6.99	4.2	18.2298	0.492133	11.2837	22.69	3.88834	四川省	16.331
2017	7.03	4	18.2346	0.50795	11.2958	22.53	3.27261	四川省	13.0904
2004	6.35	4.1	17.4801	0.262551	8.80448	38.11	4.87901	贵州省	20.0039
2005	7.21	4.2	17.4345	0.268633	8.79042	44.65	4.91118	贵州省	20.627
2006	6.71	4.1	17.4237	0.274526	8.72372	42.2	4.98703	贵州省	20.4468
2007	6.6	4	17.4079	0.282489	8.69215	42.22	4.9237	贵州省	19.6948
2008	6.77	4	17.3979	0.291157	8.67386	39.57	4.81705	贵州省	19.2682
2009	6.69	3.8	17.3814	0.298841	10.1148	37.05	4.76686	贵州省	18.1141
2010	6.55	3.6	17.3648	0.338028	10.1433	38.1	4.74389	贵州省	17.078
2011	6.93	3.6	17.362	0.349668	10.1637	36.21	4.70438	贵州省	16.9358
2012	6.96	3.3	17.3663	0.364237	10.2184	33.84	4.64545	贵州省	15.33
2013	7.15	3.3	17.3714	0.378355	10.2811	32.19	4.59148	贵州省	15.1519
2014	7.18	3.3	17.3731	0.400228	10.2749	32.18	4.52807	贵州省	14.9426
2015	7.2	3.3	17.3794	0.420113	10.2651	32.96	4.44617	贵州省	14.6724
2016	6.93	3.2	17.3865	0.441632	10.2406	32.7	4.16992	贵州省	13.3437
2017	6.88	3.2	17.3935	0.460335	10.2412	30.97	3.70623	贵州省	11.8599
2004	6.6	4.3	17.6031	0.280861	9.15229	32.3	3.86703	云南省	16.6282
2005	6.75	4.2	17.611	0.295056	9.22128	35.3	3.95508	云南省	16.6113
2006	6.3	4.3	17.6184	0.30493	9.21234	32.53	4.00915	云南省	17.2393
2007	6.22	4.2	17.6253	0.315906	9.17916	32.17	3.97725	云南省	16.7044
2008	6.31	4.2	17.6317	0.329958	9.13227	31.62	3.91602	云南省	16.4473
2009	6.45	4.3	17.6378	0.339969	10.0153	30.76	3.91062	云南省	16.8157
2010	6.56	4.2	17.6446	0.347023	10.0384	28.93	3.91342	云南省	16.4364
2011	6.36	4	17.6509	0.367955	10.054	26.91	4.23584	云南省	16.9434
2012	6.41	4	17.6569	0.393003	10.0603	26.91	4.20797	云南省	16.8319
2013	6.43	4	17.6629	0.404737	10.0967	27.83	4.19434	云南省	16.7774
2014	6.45	4	17.6686	0.417268	10.0974	26.21	4.15371	云南省	16.6149
2015	6.48	4	17.6746	0.433361	10.0933	26.38	4.0668	云南省	16.2672
2016	6.55	3.6	17.6807	0.45022	10.0955	27.09	3.9631	云南省	14.2671
2017	6.68	3.2	17.6869	0.466778	10.1139	26.06	3.27677	云南省	10.4857
2004	6.2	4	14.8307	0.362319	7.18992	36.03	-2.30259	西藏自治区	-9.21034
2005	7.15	4.3	14.8451	0.207143	7.22839	41.03	-1.60944	西藏自治区	-6.92058
2006	5.7	4.2	14.8628	0.210526	7.20712	35.45	-1.60944	西藏自治区	-6.75964
2007	5.1	4	14.8768	0.214533	7.1869	30.31	-1.66073	西藏自治区	-6.64292
2008	5.2	3.5	14.8871	0.219178	7.18992	30.75	-1.60944	西藏自治区	-5.63303
2009	5.07	3.8	14.9007	0.222973	8.50896	27	-1.77196	西藏自治区	-6.73344
2010	5.55	4	14.9141	0.226667	8.50916	34.55	-0.941609	西藏自治区	-3.76643
2011	5.13	3.2	14.9241	0.227723	8.79513	32	-0.867501	西藏自治区	-2.776
2012	5.21	2.6	14.9404	0.227273	8.80387	30.49	-0.867501	西藏自治区	-2.2555
2013	5.39	2.5	14.9533	0.237179	8.81359	32.5	-0.867501	西藏自治区	-2.16875
2014	5.21	2.5	14.9724	0.257862	8.82394	35.13	-0.867501	西藏自治区	-2.16875
2015	5.1	2.5	14.9911	0.277778	8.82673	33.32	-0.616186	西藏自治区	-1.54047
2016	5.11	2.6	15.0125	0.296073	8.82981	33.87	-0.616186	西藏自治区	-1.60208
2017	4.95	2.7	15.0304	0.308605	8.82849	34.14	0.223144	西藏自治区	0.602488
2004	6.33	3.8	17.4213	0.365933	9.3676	27.34	4.40428	陕西省	16.7363
2005	6.01	4.2	17.4237	0.372358	9.36743	27.26	4.52396	陕西省	19.0006
2006	6.15	4	17.4262	0.391187	9.36143	25.47	4.58599	陕西省	18.3439
2007	6.16	4	17.4286	0.406149	9.18071	23.78	4.52958	陕西省	18.1183
2008	6.21	3.9	17.4313	0.420925	9.08387	22.24	4.48751	陕西省	17.5013
2009	6.24	3.9	17.4337	0.434934	10.432	21.32	4.38751	陕西省	17.1113
2010	6.01	3.9	17.4358	0.457564	10.4828	19.16	4.35491	陕西省	16.9842
2011	6.06	3.6	17.438	0.472883	10.5022	19.64	4.5183	陕西省	16.2659
2012	6.24	3.2	17.4407	0.500133	10.4988	18.34	4.43533	陕西省	14.1931
2013	6.15	3.3	17.4436	0.513018	10.5224	20.09	4.38975	陕西省	14.4862
2014	6.26	3.3	17.4465	0.525828	10.5253	20.01	4.35799	陕西省	14.3814
2015	6.28	3.4	17.4513	0.539151	10.5195	20.17	4.29729	陕西省	14.6108
2016	6.23	3.3	17.4565	0.55337	10.5077	19.93	3.45947	陕西省	11.4162
2017	6.24	3.3	17.4623	0.567927	10.4874	21.34	2.99072	陕西省	9.86938
2004	6.52	3.4	17.0507	0.294766	9.34172	30.97	3.8795	甘肃省	13.1903
2005	6.57	3.3	17.0522	0.300196	9.38	33.74	4.03069	甘肃省	13.3013
2006	6.62	3.6	17.053	0.310954	9.39449	30.75	4.00003	甘肃省	14.4001
2007	6.65	3.3	17.0534	0.322606	9.39466	28.97	3.95738	甘肃省	13.0593
2008	6.68	3.2	17.0546	0.335555	9.26236	28.99	3.91602	甘肃省	12.5312
2009	6.71	3.3	17.0561	0.348728	10.1385	25.95	3.91262	甘肃省	12.9117
2010	6.02	3.2	17.0581	0.361328	10.1914	24.67	4.0106	甘肃省	12.8339
2011	6.03	3.1	17.0597	0.371685	10.1899	22.74	4.13341	甘肃省	12.8136
2012	6.05	2.7	17.0651	0.38751	10.1812	22.3	4.04743	甘肃省	10.9281
2013	6.08	2.3	17.0667	0.401239	10.1923	22.78	4.02892	甘肃省	9.26651
2014	6.11	2.2	17.0701	0.416827	10.237	21.92	4.05283	甘肃省	8.91622
2015	6.15	2.1	17.0736	0.431923	10.2328	23.25	4.0441	甘肃省	8.49262
2016	6.18	2.2	17.0774	0.446743	10.247	23.21	3.30322	甘肃省	7.26708
2017	6.52	2.7	17.0836	0.463823	10.2701	24.33	2.67	甘肃省	7.20901
2004	6.45	3.9	15.5001	0.384045	7.2717	32.94	1.98787	青海省	7.75271
2005	6.21	3.9	15.5074	0.392265	7.29845	34.44	2.5177	青海省	9.81902
2006	6.27	3.9	15.5166	0.392336	7.40428	32.07	2.56495	青海省	10.0033
2007	6.13	3.8	15.5239	0.400362	7.38956	31.55	2.59451	青海省	9.85913
2008	6.14	3.8	15.5275	0.407942	7.36645	30.44	2.60269	青海省	9.89022
2009	6.19	3.8	15.5329	0.420108	8.69266	29.1	2.60786	青海省	9.90987
2010	6.31	3.8	15.5436	0.447602	8.66233	28.75	2.66305	青海省	10.1196
2011	6.12	3.8	15.5525	0.463028	8.6805	27.98	2.75111	青海省	10.4542
2012	6.06	3.4	15.5612	0.474695	8.69081	28.48	2.73372	青海省	9.29464
2013	6.13	3.3	15.5699	0.484429	8.70284	27.24	2.75175	青海省	9.08077
2014	6.18	3.1	15.5785	0.497427	8.7389	24.53	2.73631	青海省	8.48257
2015	6.17	3.2	15.5871	0.503401	8.73601	27.55	2.71337	青海省	8.68278
2016	6.18	3.1	15.5955	0.51602	8.74688	26.98	2.43098	青海省	7.53603
2017	6.17	3	15.6039	0.5301	8.76014	27.8	1.805	青海省	5.41501
2004	4.79	4.5	15.5871	0.404762	7.30182	37.7	3.37759	宁夏回族自治区	15.1991
2005	4.95	4.5	15.6006	0.422819	7.28824	38.06	3.53223	宁夏回族自治区	15.895
2006	4.84	4.3	15.6139	0.430464	7.34794	34.49	3.64545	宁夏回族自治区	15.6754
2007	5.04	4.3	15.6238	0.440984	7.33302	33.39	3.61038	宁夏回族自治区	15.5246
2008	4.62	4.3	15.6368	0.449838	7.39572	32.39	3.54962	宁夏回族自治区	15.2634
2009	4.7	4.4	15.6481	0.4608	8.33062	29.75	3.44744	宁夏回族自治区	15.1688
2010	5.1	4.3	15.6608	0.478673	8.32579	29.79	3.43656	宁夏回族自治区	14.7772
2011	4.68	4.4	15.6702	0.499218	8.32652	28.43	3.71455	宁夏回族自治区	16.344
2012	4.33	4.2	15.6827	0.506955	8.32845	29.68	3.70524	宁夏回族自治区	15.562
2013	4.5	4.1	15.6934	0.519878	8.35019	27.86	3.66279	宁夏回族自治区	15.0174
2014	4.53	4	15.7056	0.536254	8.35585	26.84	3.62993	宁夏回族自治区	14.5197
2015	4.58	4	15.7146	0.552395	8.36358	27.7	3.57683	宁夏回族自治区	14.3073
2016	4.72	3.9	15.7251	0.562963	8.35561	26.2	3.16505	宁夏回族自治区	12.3437
2017	4.75	3.9	15.7354	0.579179	8.3596	25.11	2.77259	宁夏回族自治区	10.8131
2004	5.09	3.5	16.7926	0.351503	9.11449	30.81	3.87328	新疆维吾尔自治区	13.5565
2005	5.04	3.9	16.8162	0.371642	8.99801	33.67	3.94932	新疆维吾尔自治区	15.4023
2006	5.03	3.9	16.8359	0.379512	9.00884	31.79	4.00551	新疆维吾尔自治区	15.6215
2007	5.01	3.9	16.8576	0.391408	8.91798	29.89	4.06027	新疆维吾尔自治区	15.8351
2008	4.88	3.7	16.8747	0.396527	8.81567	29.12	4.06903	新疆维吾尔自治区	15.0554
2009	5.43	3.8	16.8877	0.398333	9.56409	29.4	4.07737	新疆维吾尔自治区	15.494
2010	5.43	3.2	16.8997	0.430206	9.68034	28.44	4.07499	新疆维吾尔自治区	13.04
2011	4.42	3.2	16.9106	0.435491	9.76491	27.16	4.3348	新疆维吾尔自治区	13.8714
2012	4.48	3.4	16.9214	0.439767	9.81575	28.19	4.37714	新疆维吾尔自治区	14.8823
2013	4.92	3.4	16.9352	0.444788	9.8343	28.61	4.41812	新疆维吾尔自治区	15.0216
2014	4.97	3.2	16.9501	0.460836	9.84549	29.35	4.44617	新疆维吾尔自治区	14.2278
2015	4.51	2.9	16.9768	0.472458	9.84151	30.71	4.35453	新疆维吾尔自治区	12.6281
2016	4.26	2.5	16.9927	0.483319	9.84294	32.06	3.87266	新疆维吾尔自治区	9.68165
2017	4.48	2.6	17.0121	0.493661	9.83756	32.76	3.54472	新疆维吾尔自治区	9.21627
